# Supplementary material for: Brain Frontal-Lobe Misery Perfusion in COVID-19 ICU Survivors: An MRI Pilot Study
Source: Brain Sci. 2024 Jan 18;14(1):94. doi: 10.3390/brainsci14010094 (PMC10813864; doi:10.3390/brainsci14010094)
Supplement: Supplementary file 1 [file brainsci-14-00094-s001.zip]

Archive with 1 entries (1 files):
- brainsci-2823493-supplementary.pdf
